# Supplementary material for: Climate-induced shifts in leaf unfolding and frost risk of European trees and shrubs
Source: Sci Rep. 2018 Jun 29;8:9865. doi: 10.1038/s41598-018-27893-1 (PMC6026133; doi:10.1038/s41598-018-27893-1)
Supplement: Supplementary file 2 — Supplementary Table S1 [file 41598_2018_27893_MOESM2_ESM.xls]

## Sheet: Table_S1
Station code	Station name	Latitude (°N)	Longitude (°E)	Elevation (m a.s.l.)	Beech	Black locust	European aspen	Hazel	Horse chestnut	Larch	Large-leaved linden	Norway spruce	Rowan	Silver birch	Small-leaved lime	Sweet chestnut	Sycamore
AAB	Aarberg	47.0444	7.27587	450	7	0	3	6	7	7	0	7	0	0	0	0	0
ABT	L' Abergement	46.7562	6.49021	660	49	0	15	29	11	40	5	13	11	8	0	0	1
ADB	Adelboden	46.492	7.56107	1350	47	0	3	47	48	51	12	46	16	17	7	0	16
AFE	Affoltern im Emmental	47.0649	7.73234	800	7	0	7	7	7	7	0	6	0	0	0	0	0
AIO	Airolo	46.5292	8.60808	1170	0	0	0	13	11	13	0	13	0	0	0	0	0
ALC	Alchenflueh	47.0796	7.5848	513	2	2	0	2	2	2	2	2	2	2	2	0	2
ALD	Altdorf	46.8726	8.65856	470	36	16	11	35	31	35	16	33	16	16	16	16	16
AMD	Amden	47.1491	9.14161	1200	2	0	0	2	0	2	0	2	0	0	0	0	0
ANR	Andeer	46.601	9.4226	985	46	19	30	49	46	47	19	48	19	19	16	0	19
APL	Appenzell	47.332	9.41539	775	57	0	26	50	53	58	10	57	19	19	19	0	19
ARG	Arogno	45.9599	8.98652	660	16	1	3	13	4	2	9	0	10	0	6	11	2
ARS	Arosa	46.7765	9.66484	1900	0	0	0	0	0	15	0	8	10	0	0	0	0
AUN	L'Auberson	46.8179	6.45895	1100	17	0	9	0	0	17	0	15	0	0	0	0	0
AUR	Aurigeno	46.2333	8.70906	350	51	6	39	51	51	51	12	42	12	12	12	12	12
AZM	Azmoos	47.0769	9.47974	480	35	19	16	35	35	35	19	35	19	19	19	19	19
BAB	Basel-Binningen	47.5486	7.58237	315	30	0	2	35	22	19	1	17	0	17	1	0	5
BAI	Baerschwil	47.3812	7.47312	486	1	1	0	1	1	1	1	1	1	1	1	0	1
BDR	Bad Ragaz	47.0045	9.5033	500	23	0	4	24	25	25	0	18	0	0	0	0	0
BEL	Bellelay	47.2653	7.16578	930	51	0	25	29	28	45	15	21	17	13	15	3	14
BGA	Bremgarten	47.3506	8.34371	390	5	0	2	4	5	2	0	0	0	0	0	0	0
BGN	Bargen SH	47.792	8.61101	612	5	0	0	5	5	2	0	5	0	0	0	0	0
BID	Birmensdorf	47.3425	8.44433	500	31	4	9	31	28	31	19	29	19	18	19	0	19
BIG	Bignasco TI	46.3381	8.60879	440	5	0	5	6	3	6	0	5	0	0	0	0	0
BLE	Bole NE	46.9673	6.84127	450	12	0	12	12	12	12	0	12	0	0	0	0	0
BLO	Blonay	46.4641	6.90489	600	23	9	3	23	23	23	15	21	15	13	15	15	1
BMS	Baulmes	46.791	6.51825	625	6	0	4	5	7	5	0	4	0	0	0	0	0
BNG	Beringen SH	47.695	8.57443	550	6	0	0	6	6	7	0	7	0	0	0	0	0
BNN	Biel	47.132	7.2491	490	51	0	2	28	52	42	12	32	0	5	1	1	18
BNV	Binn VS	46.3641	8.18393	1389	0	0	8	4	0	8	0	7	0	0	0	0	0
BOD	Bondo GR	46.3376	9.5559	825	8	17	25	44	45	45	18	44	19	19	14	19	19
BOY	Boudry	46.9495	6.83439	450	11	4	0	7	11	11	7	5	7	3	3	4	0
BPI	Brusio-Piazzo	46.2654	10.1154	800	25	0	4	33	35	56	6	28	0	8	0	12	0
BUA	Bauma	47.3648	8.88166	640	41	0	24	41	15	42	11	36	11	10	8	0	9
BUH	Buchs	47.158	9.46965	450	16	13	0	16	16	15	16	15	16	16	15	1	14
BUL	Buelach	47.5215	8.54066	420	11	0	8	10	9	10	0	10	0	0	0	0	0
BVI	La Brevine	46.982	6.59914	1050	34	0	15	25	27	33	16	31	17	16	13	0	18
BWL	Balzenwil AG	47.2437	7.87722	500	5	0	0	0	4	0	0	5	0	0	0	0	0
CAR	Cartigny	46.1775	6.0141	400	9	18	29	58	58	58	18	57	2	19	19	18	19
CAS	Casaccia	46.3896	9.66196	1460	0	0	25	7	0	44	0	38	18	18	0	0	19
CDO	Chardonne	46.4727	6.82668	655	19	1	6	28	14	20	3	16	0	8	3	0	1
CDP	Chemin de Paille (Chaumont)	47.004	6.93897	640	26	0	10	23	0	26	0	24	0	0	0	0	0
CEC	Cevio-Cavergno	46.3155	8.59893	430	46	15	28	44	44	46	15	42	9	16	14	16	15
CER	Cernier	47.0578	6.89898	800	60	1	33	51	53	56	19	51	19	12	17	0	18
CHI	Changins	46.3959	6.22943	435	49	16	8	46	50	47	9	22	8	17	11	15	16
CHR	Chur	46.8682	9.54189	640	43	18	12	43	47	47	13	46	18	18	17	7	18
CHT	Chaumont	47.0491	6.97803	1150	21	0	2	21	19	21	19	20	19	16	19	0	19
CMR	Champ-Monsieur (Chaumont II)	47.022	6.95196	1413	25	0	7	24	11	25	0	25	0	0	0	0	0
COE	Couvet	46.9213	6.63777	750	60	17	28	57	59	60	18	59	18	18	17	0	18
COX	Chateau-d'Oex	46.4727	7.12937	993	10	0	0	6	7	11	0	10	0	0	0	0	0
CSS	Cossonay	46.6145	6.51176	565	24	0	24	23	24	24	0	24	0	0	0	0	0
CTY	Conthey	46.2315	7.30887	478	8	0	8	8	8	8	0	8	0	0	0	0	0
DAD	Davos-Dorf	46.809	9.83658	1560	0	1	30	0	0	56	0	53	19	12	0	0	0
DEG	Degersheim	47.3694	9.1996	813	8	0	0	8	9	8	0	9	0	0	0	0	0
DIH	Diessenhofen	47.6903	8.74399	410	44	19	24	43	44	44	18	42	17	18	19	18	18
DIL	Les Diablerets	46.3487	7.14908	1200	22	7	6	27	3	44	0	23	12	12	5	0	12
DLM	Delemont II	47.3619	7.34964	413	6	0	5	6	7	6	0	6	0	0	0	0	0
DLT	Delemont I	47.3619	7.34964	416	20	0	18	17	20	20	0	19	0	0	0	0	0
DOM	Domat-Ems	46.8343	9.45743	580	45	18	25	45	45	45	11	44	18	19	17	12	19
DOR	Dornach	47.4816	7.61111	300	18	8	0	25	32	9	4	1	6	11	1	0	15
DOT	Doettingen	47.5689	8.24993	350	31	7	21	32	32	32	4	31	11	10	11	0	6
DST	Disentis	46.6995	8.8508	1200	39	8	5	51	0	55	15	54	17	17	16	0	15
DTS	Disentis II	46.7052	8.85576	1200	9	0	6	8	2	11	0	10	0	0	0	0	0
EBG	Engelberg	46.8199	8.40699	1018	27	0	0	23	19	25	0	15	0	0	0	0	0
EBO	Eschen-Boia	47.219	9.52004	580	34	0	0	40	4	34	0	30	0	18	18	0	18
EBU	Ennetbuehl	47.2433	9.20865	900	45	0	39	46	48	48	3	47	5	4	0	0	4
EDB	Edlibach	47.1794	8.5732	750	36	4	22	33	36	36	11	35	11	11	11	0	11
EFK	Effretikon	47.4088	8.72291	515	10	0	0	9	6	9	0	9	0	0	0	0	0
EHT	Escholzmatt	46.8987	7.93234	910	59	1	37	56	12	52	19	56	19	18	19	0	19
EIS	Einsiedeln	47.132	8.74883	910	40	0	21	39	40	41	16	37	16	16	0	0	17
ELA	Estavayer-le-Lac	46.8416	6.84871	450	24	13	5	25	22	25	14	21	14	18	15	14	16
ELP	Elm	46.9219	9.17272	1000	59	0	40	58	59	59	19	57	19	0	19	10	19
ENB	Entlebuch	46.9874	8.06894	765	55	0	6	57	57	27	19	26	19	19	19	0	18
ENS	Enges	47.0564	7.01219	820	59	0	40	59	0	60	19	60	19	11	10	0	19
FAN	Fanas	46.9835	9.66028	910	33	0	12	28	11	33	9	22	9	9	8	0	9
FES	Fescoggia	46.0404	8.8751	855	23	0	22	19	23	23	0	23	0	0	0	0	0
FFE	Frauenfeld	47.5486	8.88213	405	23	19	2	23	23	22	19	22	19	19	19	5	0
FIS	Fiesch	46.4003	8.12779	1100	0	0	32	51	10	58	10	55	13	15	0	0	12
FRK	Frick	47.5073	8.01281	360	6	0	6	6	6	6	0	6	0	0	0	0	0
FSL	Fislisbach	47.4367	8.29148	450	4	0	0	4	4	5	0	5	0	0	0	0	0
FWI	Flawil	47.4153	9.18216	630	43	0	5	30	45	39	17	25	17	14	17	0	12
GAM	Gadmen	46.732	8.34895	1205	50	0	11	34	13	53	0	34	3	6	1	0	13
GBS	Grabs	47.1855	9.44429	700	22	0	18	21	21	18	0	12	0	0	0	0	0
GDW	Grossdietwil	47.1661	7.88706	610	42	0	3	8	40	44	5	40	12	14	9	4	14
GLI	Grellingen	47.4412	7.59772	350	11	11	0	11	11	11	11	11	10	11	11	0	11
GLO	Glion VD	46.4322	6.92555	750	14	0	5	14	14	13	0	13	0	0	0	0	0
GLR	Glarus	47.0414	9.06873	500	12	0	4	10	10	10	0	11	0	0	0	0	0
GOM	Gommiswald	47.228	9.02324	577	24	0	23	23	2	21	0	22	0	0	0	0	0
GON	Gryon	46.2748	7.06567	1100	55	0	0	55	0	55	8	34	15	8	4	7	8
GRU	Gruesch	46.9838	9.64714	650	38	0	26	38	38	38	12	37	12	12	12	11	11
GST	Gstaad	46.4382	7.26948	1100	11	0	0	11	11	11	11	9	11	11	10	0	11
GUD	Gundetswil	47.5365	8.81991	460	23	0	9	22	9	23	2	21	14	12	0	0	0
GUN	Guntalingen	47.6315	8.76915	460	3	0	0	3	3	2	3	3	0	3	0	0	0
HBL	Herblingen SH	47.7249	8.66285	450	7	0	7	7	7	4	0	4	0	0	0	0	0
HBM	Hohlenbaum SH	47.7082	8.62193	475	5	0	2	5	5	4	0	5	0	0	0	0	0
HBW	Hard b. Weinfelden	47.5682	9.13973	510	20	1	3	18	18	6	15	14	4	8	14	2	1
HED	Heiden	47.4463	9.42906	800	39	0	21	39	39	39	18	38	18	18	14	0	18
HLU	Hallau	47.6982	8.45747	430	34	19	17	36	36	36	19	36	19	19	19	19	19
HOC	Hochdorf	47.1665	8.28934	490	8	8	0	8	8	8	8	8	8	8	8	8	8
HOF	Hoefen	46.7171	7.56943	720	16	0	0	16	7	5	6	7	4	0	10	2	0
HOR	Horgen	47.2653	8.58216	450	48	3	25	46	48	46	16	38	16	12	12	3	18
HYB	Hoch-Ybrig	47.0147	8.81963	1500	0	0	0	0	0	22	0	21	19	0	0	0	19
HZB	Herzogenbuchsee	47.1846	7.70251	450	33	19	2	33	33	33	18	32	19	18	18	0	1
ILA	Ilanz	46.7665	9.20609	700	13	0	13	15	31	36	3	27	3	3	0	2	3
ISL	L'Isle VD	46.6182	6.41337	667	11	0	11	11	11	11	0	11	0	0	0	0	0
JEG	Jegenstorf	47.0864	7.5045	520	22	2	0	8	23	6	6	13	6	6	4	0	6
JEN	Jenaz	46.9286	9.71055	800	43	0	7	23	3	44	15	31	17	18	10	0	17
JET	Jegenstorf II	47.0491	7.50707	525	6	1	0	6	6	6	5	7	3	6	3	0	6
KAN	Kandersteg	46.4987	7.66569	1175	38	0	3	54	6	58	4	53	17	15	2	0	16
KBR	Kollbrunn	47.4582	8.77388	495	16	0	16	16	16	16	0	17	0	0	0	0	0
KSU	Kaiserstuhl	47.5666	8.41868	360	8	0	8	8	9	9	0	9	0	0	0	0	0
KTN	Kloten	47.4492	8.57895	440	27	0	11	26	28	29	0	28	0	0	0	0	0
LAW	Lanterswil	47.5148	9.09818	570	19	6	3	19	19	19	15	18	15	2	12	0	11
LBU	Laufenburg	47.561	8.06312	330	44	18	18	41	45	45	18	41	18	16	18	11	18
LCD	La Coudre	47.0131	6.96519	500	35	0	11	34	36	34	0	27	0	0	0	0	0
LCN	Locarno	46.1693	8.79821	200	49	19	29	48	49	49	18	49	19	19	19	19	18
LET	Leytron	46.1862	7.21846	480	2	0	16	24	37	32	5	14	1	0	3	1	0
LEY	Leysin	46.3386	7.02302	1250	40	0	19	39	1	47	18	46	18	19	16	0	18
LEZ	Lenzerheide	46.716	9.5315	1500	0	0	17	0	0	45	0	45	19	9	0	0	15
LGG	Leuggern	47.578	8.22282	350	14	0	0	5	18	16	0	6	0	0	0	0	0
LID	Liddes	45.9883	7.18054	1350	7	0	0	50	10	59	0	54	15	4	0	0	8
LIN	Linthal	46.9134	9.00084	650	45	0	3	33	45	45	19	39	19	19	19	0	19
LIT	Liestal	47.4814	7.73051	350	64	19	42	64	64	62	19	64	19	19	15	0	17
LOG	Longirod	46.4988	6.26596	900	53	0	0	20	54	18	9	16	17	17	10	0	17
LOL	Le Locle	47.048	6.75432	1020	58	0	27	56	56	56	17	42	18	18	8	0	16
LOM	Locarno-Monti	46.1726	8.78742	370	0	0	0	22	0	0	14	6	16	9	5	12	0
LOO	Locarno-Cardada	46.1911	8.78191	1650	7	0	0	3	0	7	0	6	4	4	0	0	0
LOS	Losono TI	46.1678	8.76227	233	11	0	15	15	15	14	0	15	0	0	0	0	0
LPM	Les Ponts-de-Martel	47.0029	6.7286	1120	64	0	41	60	63	64	1	54	13	7	5	0	17
LPS	Les Paccots	46.5224	6.94747	1000	3	0	3	3	0	3	0	3	0	0	0	0	0
LZE	Luzern	47.0422	8.31921	600	39	0	3	39	38	38	17	38	16	18	16	17	17
MBS	Muenchenbuchsee	47.023	7.45179	560	19	0	15	20	21	16	0	16	0	0	0	0	0
MDN	Moudon	46.6704	6.79831	500	46	0	8	45	42	32	0	20	13	14	16	0	0
MEG	Meiringen I	46.7237	8.19733	850	36	2	5	25	15	36	19	24	6	0	18	0	19
MEH	Merishausen	47.7636	8.6124	540	55	0	33	56	51	56	18	56	19	19	19	0	19
MOB	Montagnier, Bagnes	46.0735	7.22434	848	0	0	0	0	0	10	0	0	0	0	0	0	0
MOG	Morgins VS	46.2488	6.84917	1380	27	3	8	4	0	39	1	33	18	10	1	1	16
MOI	Moehlin	47.562	7.85054	305	42	11	24	40	46	42	12	38	12	12	12	1	12
MOT	Comprovasco-Motto	46.4463	8.94833	500	11	15	6	24	24	24	17	22	4	14	3	18	15
MRG	Meiringen II	46.7275	8.18398	600	10	0	8	8	10	10	0	10	0	0	0	0	0
MRI	Muri AG	47.2653	8.33227	550	36	15	21	35	35	37	14	36	15	14	3	8	14
MSN	Muensingen	46.8787	7.55939	540	2	2	0	2	2	2	2	2	2	2	2	0	2
MTI	Moutier	47.2794	7.38577	530	51	16	7	50	51	51	18	50	17	18	18	0	15
MTN	Martina	46.885	10.4646	1050	0	0	20	35	0	39	0	37	19	19	4	0	19
MTS	Mont-Soleil	47.1616	6.99289	1200	22	0	0	20	0	0	0	0	1	0	0	0	11
MUG	Murg	47.1082	9.21736	500	62	17	40	62	63	62	18	61	19	17	18	18	18
MZO	Menzonio	46.3601	8.63405	725	37	0	30	39	40	36	0	33	0	0	0	0	0
NAF	Naefels	47.0924	9.07193	440	38	9	18	40	40	40	19	36	18	18	19	8	19
NHA	Neuhausen	47.6819	8.61552	435	41	19	22	41	41	41	19	41	19	19	19	19	18
OBO	Orbe-Bochuz	46.7226	6.53607	485	44	19	2	40	45	39	19	43	18	18	19	0	19
OES	Oeschberg	47.1266	7.61326	485	40	12	3	46	40	44	16	32	15	14	15	1	8
OFI	Otelfingen II	47.4619	8.38803	470	10	0	0	9	10	5	0	6	0	0	0	0	0
OHD	Oberehrendingen	47.4819	8.3322	490	40	11	21	38	40	39	11	40	19	19	11	0	1
OLG	Oberlangenegg	46.814	7.74065	950	32	0	18	30	32	32	14	32	14	2	14	0	14
ORV	Orvin	47.1577	7.21446	700	62	0	42	48	56	60	4	22	2	2	3	0	13
OST	Osterfingen	47.6569	8.49023	410	37	19	19	38	38	38	19	38	19	19	19	0	19
OTF	Otelfingen I	47.4619	8.38803	440	10	0	2	2	9	8	0	6	0	0	0	0	0
OVO	Olivone	46.5299	8.94121	905	0	0	9	9	10	10	0	9	0	0	0	0	0
OWL	Oberwil i.S.	46.6542	7.43864	900	16	0	7	16	4	16	0	16	0	0	0	0	0
PLB	Les Plans-sur-Bex	46.2488	7.08244	1100	42	0	5	30	41	35	8	18	11	9	6	0	8
POA	Pontresina	46.4926	9.90075	1780	0	0	22	0	0	44	0	43	18	19	0	0	0
POS	Posieux	46.7617	7.0983	680	26	0	6	41	26	44	14	43	9	14	5	0	14
PRG	Pregassona TI	46.0194	8.97571	300	3	0	2	4	4	4	0	4	0	0	0	0	0
PRT	Prato (Leventina)	46.4829	8.75685	1840	0	0	0	0	0	5	0	0	0	0	0	0	0
PSO	Prato-Sornico	46.396	8.63485	750	58	0	31	56	43	58	19	58	19	19	19	19	19
PST	Stein AR	47.382	9.34876	825	36	18	17	36	36	36	19	36	19	19	19	0	19
RAC	Rancate	45.8702	8.96724	353	6	6	0	6	3	0	6	0	2	6	1	7	1
RAF	Rafz	47.6204	8.54272	515	60	11	24	60	54	61	19	61	18	19	8	0	0
RAW	Raperswilen TG	47.6325	9.04863	595	23	17	4	23	23	23	19	23	18	19	19	17	19
RFR	Ried-Frutigen	46.5821	7.64738	1090	23	0	4	23	0	22	0	21	19	8	1	0	19
RGS	Les Rangiers	47.382	7.21577	865	35	2	0	32	0	17	10	12	13	1	13	0	15
RGW	Reigoldswil	47.3971	7.69166	535	23	0	2	20	22	15	0	12	0	0	0	0	0
ROF	Rochefort I	46.9781	6.81015	770	5	0	4	5	3	2	0	5	0	0	0	0	0
RON	Romanshorn	47.5636	9.37616	405	30	11	13	25	30	25	9	25	12	12	12	5	12
ROR	Rorschach	47.4725	9.49492	450	36	10	4	30	37	37	9	29	12	19	4	16	9
SBD	San Bernardino	46.4624	9.18953	1625	0	0	0	0	0	45	0	0	1	0	0	0	0
SCL	Scuol	46.7984	10.2948	1240	43	17	24	25	32	44	18	37	19	18	17	0	18
SCR	Schiers	46.965	9.6858	700	49	0	22	6	49	47	10	43	15	18	8	0	13
SCW	Schoenenwerd	47.3653	7.99901	450	41	18	26	45	45	45	19	45	19	19	19	2	19
SCX	Ste-Croix VD	46.8233	6.50287	1100	21	0	20	21	20	21	0	21	0	0	0	0	0
SEI	Stein (Toggenburg)	47.1992	9.22712	840	17	0	6	15	16	16	0	16	0	0	0	0	0
SEL	Seewil	47.0482	7.40969	560	7	7	0	8	8	8	7	7	8	8	7	7	7
SEN	Sent	46.8154	10.3351	1440	40	1	26	40	38	40	7	40	14	14	14	2	13
SEO	Seon	47.3446	8.16646	550	62	10	40	58	61	60	6	57	19	17	17	8	18
SEW	Seewis Dorf	46.9654	9.63205	960	47	0	11	43	49	46	3	41	19	18	0	0	19
SEY	Le Sepey	46.3654	7.06582	1265	12	0	2	20	0	26	3	19	3	13	5	0	7
SFF	Schaffhausen	47.6981	8.63272	475	5	0	2	4	5	3	0	4	0	0	0	0	0
SFH	Schaffhausen-Hauental	47.6981	8.63272	470	6	0	0	4	6	3	0	0	0	0	0	0	0
SGO	Sagno TI	45.8578	9.03379	670	27	18	9	27	26	27	17	27	18	18	17	18	18
SGS	Sargans II	47.0506	9.43925	480	59	9	38	49	59	58	19	53	19	16	19	19	19
SGW	St. Gallen-Winkeln	47.1596	9.37737	655	11	0	0	11	11	11	10	11	0	11	11	0	0
SID	Simplon-Dorf	46.195	8.0568	1475	1	0	8	17	0	53	0	28	17	4	0	0	16
SIG	Sihlbrugg	47.2194	8.57669	480	47	10	32	46	17	47	11	47	11	7	10	7	12
SLN	Silenen	46.7825	8.66962	510	23	12	4	23	23	23	18	19	19	19	19	4	18
SLU	St. Luc	46.2223	7.59416	1650	2	0	15	28	0	42	2	37	13	10	3	0	9
SLZ	Salez	47.2293	9.51198	450	7	0	8	7	7	7	0	8	0	0	0	0	0
SMO	St. Moritz	46.4977	9.83973	1800	0	0	8	0	0	48	0	46	19	19	0	0	19
SNN	Sarnen	46.8942	8.25223	500	60	17	41	60	60	59	19	55	17	19	19	6	19
SNX	Sion	46.2314	7.36086	540	0	0	0	0	26	0	0	7	0	0	0	0	0
SOL	Solothurn (Ruettenen)	47.2044	7.54487	500	20	0	9	20	20	20	0	20	0	0	0	0	0
SPG	Spluegen	46.5541	9.32231	1460	0	0	6	0	0	7	0	7	0	0	0	0	1
SPP	Stampa	46.3459	9.5952	1000	27	0	23	43	44	44	4	42	19	18	14	0	16
SRG	Sargans I	47.0453	9.44541	500	24	0	20	12	24	23	0	20	0	0	0	0	0
STG	St. Gallen	47.4255	9.39846	776	25	0	21	27	28	24	0	22	0	0	0	0	0
STJ	St. Jean VS	46.1969	7.58599	1322	0	0	4	9	0	9	0	8	0	0	0	0	0
STL	St. Gallen I	47.4294	9.38719	655	11	0	0	12	11	10	5	10	1	7	7	0	0
STM	Sta. Maria (Val Mustair)	46.5973	10.4148	1390	0	0	0	15	0	17	0	13	17	17	0	0	0
STN	Stein AR	47.382	9.34876	825	21	7	6	13	42	16	6	19	5	4	4	0	5
SUZ	Sulz AG	47.5343	8.09743	430	7	0	7	5	6	3	0	3	0	0	0	0	0
SWS	Seewis	46.9573	9.61976	1000	13	0	3	12	13	13	0	12	0	0	0	0	0
SXB	St-Blaise NE	47.0133	6.98673	500	10	0	7	8	10	10	0	7	0	0	0	0	0
SXG	St. Gallen (Peter u. Paul)	47.4233	9.37744	750	18	0	6	14	17	18	0	18	0	0	0	0	0
SXS	Stans	46.9569	8.36619	455	6	0	0	0	15	0	0	0	0	0	0	0	0
SYZ	Schwyz	47.0165	8.66183	520	5	0	0	6	6	6	2	6	2	2	2	2	2
TEF	Teufen	47.3842	9.39879	830	8	0	3	8	8	8	0	7	0	0	0	0	0
TGO	Tour de Gourze	46.5108	6.74046	930	23	0	0	2	0	0	0	3	0	0	0	0	0
THE	Therwil	47.4997	7.55808	310	10	10	0	10	10	10	10	10	10	8	10	2	10
TIE	Tiefenkastel	46.6665	9.57795	850	2	0	0	14	13	9	0	10	0	0	0	0	0
TMN	Tamins	46.8302	9.40714	700	2	0	2	4	4	5	0	3	0	0	0	0	0
TRT	Trient	46.0488	6.99912	1300	11	0	12	10	0	59	0	59	16	19	18	0	18
TSC	Tschlin I	46.867	10.4297	1500	0	0	4	6	0	4	0	6	0	0	0	0	0
TSL	Tschlin II	46.8699	10.4254	1500	0	0	6	3	0	7	0	3	0	0	0	0	0
TUS	Thusis	46.7095	9.44164	700	45	0	24	46	54	54	0	43	0	18	18	0	17
TVS	Travers NE	46.9409	6.67464	750	5	0	2	5	4	5	0	0	0	0	0	0	0
TWI	Toess - Winterthur	47.4898	8.70927	450	4	0	3	8	6	4	0	4	0	0	0	0	0
UKU	Unterkulm	47.3089	8.11307	450	31	0	17	30	21	29	0	28	0	0	0	0	0
UNT	Unterseen	46.685	7.85431	565	8	8	0	8	8	8	7	8	8	8	8	8	8
VAS	Vals	46.6138	9.18804	1250	0	0	9	38	56	48	0	30	19	19	0	0	19
VEG	Vergeletto	46.2254	8.60517	1100	58	0	0	45	0	57	19	54	18	17	19	1	18
VES	Versoix	46.2783	6.16717	440	57	18	43	63	63	60	19	55	12	19	18	10	19
VIL	Villnachern	47.4706	8.15492	415	45	17	25	45	43	45	19	45	19	3	19	2	19
VIP	Visp	46.2935	7.89284	650	0	0	3	13	14	14	11	13	11	11	11	11	0
VIR	Vira-Gambarogno	46.1488	8.84883	210	4	2	16	29	13	4	0	28	0	1	0	6	0
VIZ	Val d'Illiez	46.2004	6.90997	900	18	0	18	17	18	18	0	17	0	0	0	0	0
VLN	Valangin NE	47.0162	6.90702	700	9	0	9	7	9	9	0	9	0	0	0	0	0
VOR	Vallorbe	46.7123	6.37929	850	54	1	10	12	50	41	8	22	12	9	3	4	12
VSA	La Valsainte	46.6487	7.18248	1050	58	0	36	48	24	58	7	55	19	17	18	0	19
VUF	Vufflens-la-Ville VD	46.577	6.53929	470	9	0	8	8	9	9	0	8	0	0	0	0	0
WAD	Waedenswil	47.2232	8.67977	480	48	16	28	48	49	49	17	43	17	18	18	4	17
WAL	Wald ZH	47.2763	8.94338	620	38	9	6	37	37	38	13	34	13	12	11	0	12
WAT	Wattwil SG	47.2899	9.10441	625	63	0	13	57	64	63	2	57	18	3	19	0	14
WDT	Walenstadt	47.1199	9.31296	452	19	0	7	17	16	17	0	16	0	0	0	0	0
WEG	Wengen	46.6037	7.92155	1300	17	0	0	16	0	14	12	11	15	14	3	0	14
WEK	Wetzikon	47.3207	8.81432	555	19	16	4	21	22	22	15	22	8	18	5	0	16
WER	Wernetshausen	47.293	8.86716	690	6	0	4	6	6	6	0	4	0	0	0	0	0
WIB	Wiliberg	47.2796	8.02732	650	61	0	33	56	47	59	11	55	19	10	8	9	16
WIH	Wildhaus	47.205	9.35261	1100	64	0	6	64	43	64	14	64	19	0	4	0	19
WIL	Wil SG	47.4615	9.05672	600	23	12	4	23	23	23	19	23	19	19	19	0	18
WOL	Wolhusen	47.0572	8.08359	580	23	18	4	23	23	23	18	23	19	19	18	0	18
WOR	Worb BE	46.924	7.5568	600	29	12	0	29	27	29	13	24	18	19	4	16	18
WRG	Walenstadtberg	47.137	9.29062	982	12	0	0	12	12	12	0	12	0	0	0	0	0
WTH	Winterthur	47.5016	8.72608	580	29	1	4	29	25	27	12	26	19	17	19	0	12
WYA	Wynau	47.2563	7.80855	450	44	19	25	44	44	44	19	44	19	19	19	2	19
WYS	Wyssachen	47.0854	7.82054	850	43	0	7	41	43	43	17	40	16	9	12	6	15
ZAL	Zuerich-Albisgueetli	47.3509	8.51067	530	51	11	31	51	47	53	14	44	14	17	14	11	16
ZHO	Zuerich-Hoenggerberg	47.4169	8.49103	540	12	0	12	12	10	12	0	11	0	0	0	0	0
ZHP	Zuerich-MeteoSchweiz	47.3781	8.56584	555	51	16	9	60	60	54	19	53	19	19	19	0	2
ZIZ	Zizers	46.9313	9.56616	600	43	18	24	44	43	43	0	44	19	19	19	0	19
ZOL	Zollikon ZH	47.3412	8.57724	460	0	0	0	26	29	0	0	0	0	0	0	0	0
ZON	Zofingen	47.2918	7.941	440	40	0	10	42	42	41	2	14	1	3	2	3	1
ZUO	Zuoz	46.5994	9.95784	1750	0	0	17	0	0	43	0	29	19	0	0	0	0
ZUS	Zuerich-Seebach	47.4136	8.53843	430	10	0	0	10	0	9	0	9	0	0	0	0	0
ZUU	Zuerich-Uetliberg	47.3511	8.4842	815	42	1	17	32	43	33	1	13	4	4	3	0	4
ZWI	Zuerich-Witikon	47.3591	8.59026	620	47	18	29	45	47	47	18	48	16	18	17	15	17
ZWS	Zweisimmen	46.5553	7.37344	965	46	0	26	46	46	45	19	45	19	17	19	0	19
